# Supplementary material for: A Structurally Characterized Staphylococcus aureus Evolutionary Escape Route from Treatment with the Antibiotic Linezolid
Source: Microbiol Spectr. 2022 Jun 23;10(4):e00583-22. doi: 10.1128/spectrum.00583-22 (PMC9431193; doi:10.1128/spectrum.00583-22)
Supplement: Supplemental file 2 — Supplemental material. Download spectrum.00583-22-s0002.xlsx, XLSX file, 0.04 MB [file spectrum.00583-22-s0002.xlsx]

## Sheet: SupplementaryTable1
CHROM	POS	REF	ALT	SNV_effect	GeneReferenceID	GeneName	ntChange	aaChange	ATCC43300	Strain_H2	Strain_K3	Strain_M3	Strain_R3	Strain_C1	Strain_G2	Strain_A1	Strain_J2	Strain_Q3	Strain_P3	Strain_N3	Strain_F2	Strain_B1	Strain_L3	Strain_O3	Strain_E2	Strain_D2
gi|49243355_RagTag	92232	T	A	synonymous_variant	WP_000667269.1	deoxyribose-phosphate_aldolase	c.129T>A	p.Val43Val	0	0	1	1	1	1	1	1	1	1	1	1	1	1	1	0	1	0
gi|49243355_RagTag	92264	A	G	missense_variant	WP_000667269.1	deoxyribose-phosphate_aldolase	c.161A>G	p.Glu54Gly	0	0	1	1	1	1	1	1	1	1	1	1	1	1	1	0	1	0
gi|49243355_RagTag	92265	G	T	missense_variant	WP_000667269.1	deoxyribose-phosphate_aldolase	c.162G>T	p.Glu54Asp	0	0	1	1	1	1	1	1	1	1	1	1	1	1	1	0	1	0
gi|49243355_RagTag	92271	A	C	synonymous_variant	WP_000667269.1	deoxyribose-phosphate_aldolase	c.168A>C	p.Leu56Leu	0	0	1	1	1	1	1	1	1	1	1	1	1	1	1	0	1	0
gi|49243355_RagTag	92289	A	G	synonymous_variant	WP_000667269.1	deoxyribose-phosphate_aldolase	c.186A>G	p.Gly62Gly	0	0	1	1	1	1	1	1	1	1	1	1	1	1	1	0	1	0
gi|49243355_RagTag	92324	T	C	missense_variant	WP_000667269.1	deoxyribose-phosphate_aldolase	c.221T>C	p.Val74Ala	0	0	1	1	1	1	1	1	1	1	1	1	1	1	1	0	1	0
gi|49243355_RagTag	97927	T	G	missense_variant	WP_000725608.1	hypothetical_protein	c.39T>G	p.Ile13Met	0	0	0	0	0	0	0	0	0	0	0	0	1	0	0	0	0	0
gi|49243355_RagTag	97928	G	T	missense_variant	WP_000725608.1	hypothetical_protein	c.40G>T	p.Val14Phe	0	0	0	0	0	0	0	0	0	0	0	0	1	0	0	0	0	0
gi|49243355_RagTag	97929	T	A	missense_variant	WP_000725608.1	hypothetical_protein	c.41T>A	p.Val14Asp	0	0	0	0	0	0	0	0	0	0	0	0	1	0	0	0	0	0
gi|49243355_RagTag	97931	G	A	missense_variant	WP_000725608.1	hypothetical_protein	c.43G>A	p.Ala15Thr	0	0	0	0	0	0	0	0	0	0	0	0	1	0	0	0	0	0
gi|49243355_RagTag	97933	A	G	synonymous_variant	WP_000725608.1	hypothetical_protein	c.45A>G	p.Ala15Ala	0	0	0	0	0	0	0	0	0	0	0	0	1	0	0	0	0	0
gi|49243355_RagTag	97935	C	A	missense_variant	WP_000725608.1	hypothetical_protein	c.47C>A	p.Thr16Lys	0	0	0	0	0	0	0	0	0	0	0	0	1	0	0	0	0	0
gi|49243355_RagTag	97940	T	A	missense_variant	WP_000725608.1	hypothetical_protein	c.52T>A	p.Ser18Thr	0	0	0	0	0	0	0	0	0	0	0	0	1	0	0	0	0	0
gi|49243355_RagTag	164683	A	G	missense_variant	WP_011459264.1	hypothetical_protein	c.242A>G	p.Asn81Ser	0	0	0	0	0	0	0	0	0	0	1	0	0	0	0	0	0	0
gi|49243355_RagTag	222511	T	A	upstream_gene_variant	WP_000556251.1	ABC_transporter_substrate-binding_protein	c.-2186A>T		0	0	0	0	1	0	0	0	0	0	0	0	0	0	0	0	0	0
gi|49243355_RagTag	326292	T	G	upstream_gene_variant	WP_001147974.1	PTS_ascorbate_transporter_subunit_IIC	c.-4845A>C		0	0	0	0	0	0	0	0	0	0	0	0	0	0	0	0	1	0
gi|49243355_RagTag	326293	T	C	upstream_gene_variant	WP_001147974.1	PTS_ascorbate_transporter_subunit_IIC	c.-4846A>G		0	0	0	0	0	0	0	0	0	0	0	0	0	0	0	0	1	0
gi|49243355_RagTag	326295	C	G	upstream_gene_variant	WP_001147974.1	PTS_ascorbate_transporter_subunit_IIC	c.-4848G>C		0	0	0	0	0	0	0	0	0	0	0	0	0	0	0	0	1	0
gi|49243355_RagTag	326296	A	G	upstream_gene_variant	WP_001147974.1	PTS_ascorbate_transporter_subunit_IIC	c.-4849T>C		0	0	0	0	0	0	0	0	0	0	0	0	0	0	0	0	1	0
gi|49243355_RagTag	326299	T	C	upstream_gene_variant	WP_001147974.1	PTS_ascorbate_transporter_subunit_IIC	c.-4852A>G		0	0	0	0	0	0	0	0	0	0	0	0	0	0	0	0	1	0
gi|49243355_RagTag	326301	A	C	upstream_gene_variant	WP_001147974.1	PTS_ascorbate_transporter_subunit_IIC	c.-4854T>G		0	0	0	0	0	0	0	0	0	0	0	0	0	0	0	0	1	0
gi|49243355_RagTag	410802	G	T	stop_gained	WP_000835971.1	tandem-type_lipoprotein	c.691G>T	p.Gly231*	0	0	0	0	0	0	0	0	0	1	0	0	0	0	0	0	0	0
gi|49243355_RagTag	410806	A	C	missense_variant	WP_000835971.1	tandem-type_lipoprotein	c.695A>C	p.Tyr232Ser	0	0	0	0	0	0	0	0	0	1	0	0	0	0	0	0	0	0
gi|49243355_RagTag	412516	T	A	missense_variant	WP_000653707.1	membrane_protein	c.558T>A	p.Asn186Lys	0	0	0	0	0	0	0	0	0	0	0	0	0	0	1	0	0	0
gi|49243355_RagTag	490577	C	A	missense_variant	WP_000148598.1	Hsp33_family_molecular_chaperone_HslO	c.842C>A	p.Thr281Asn	0	0	0	0	0	0	0	0	0	0	0	0	0	0	1	0	0	0
gi|49243355_RagTag	490579	G	C	missense_variant	WP_000148598.1	Hsp33_family_molecular_chaperone_HslO	c.844G>C	p.Glu282Gln	0	0	0	0	0	0	0	0	0	0	0	0	0	0	1	0	0	0
gi|49243355_RagTag	490580	A	C	missense_variant	WP_000148598.1	Hsp33_family_molecular_chaperone_HslO	c.845A>C	p.Glu282Ala	0	0	0	0	0	0	0	0	0	0	0	0	0	0	1	0	0	0
gi|49243355_RagTag	490581	A	T	missense_variant	WP_000148598.1	Hsp33_family_molecular_chaperone_HslO	c.846A>T	p.Glu282Asp	0	0	0	0	0	0	0	0	0	0	0	0	0	0	1	0	0	0
gi|49243355_RagTag	490582	G	T	stop_gained	WP_000148598.1	Hsp33_family_molecular_chaperone_HslO	c.847G>T	p.Glu283*	0	0	0	0	0	0	0	0	0	0	0	0	0	0	1	0	0	0
gi|49243355_RagTag	490584	A	G	synonymous_variant	WP_000148598.1	Hsp33_family_molecular_chaperone_HslO	c.849A>G	p.Glu283Glu	0	0	0	0	0	0	0	0	0	0	0	0	0	0	1	0	0	0
gi|49243355_RagTag	490585	G	T	stop_gained	WP_000148598.1	Hsp33_family_molecular_chaperone_HslO	c.850G>T	p.Glu284*	0	0	0	0	0	0	0	0	0	0	0	0	0	0	1	0	0	0
gi|49243355_RagTag	490590	A	T	missense_variant	WP_000148598.1	Hsp33_family_molecular_chaperone_HslO	c.855A>T	p.Leu285Phe	0	0	0	0	0	0	0	0	0	0	0	0	0	0	1	0	0	0
gi|49243355_RagTag	490591	A	T	missense_variant	WP_000148598.1	Hsp33_family_molecular_chaperone_HslO	c.856A>T	p.Asn286Tyr	0	0	0	0	0	0	0	0	0	0	0	0	0	0	1	0	0	0
gi|49243355_RagTag	490592	A	G	missense_variant	WP_000148598.1	Hsp33_family_molecular_chaperone_HslO	c.857A>G	p.Asn286Ser	0	0	0	0	0	0	0	0	0	0	0	0	0	0	1	0	0	0
gi|49243355_RagTag	490593	C	T	synonymous_variant	WP_000148598.1	Hsp33_family_molecular_chaperone_HslO	c.858C>T	p.Asn286Asn	0	0	0	0	0	0	0	0	0	0	0	0	0	0	1	0	0	0
gi|49243355_RagTag	490594	G	T	missense_variant	WP_000148598.1	Hsp33_family_molecular_chaperone_HslO	c.859G>T	p.Val287Leu	0	0	0	0	0	0	0	0	0	0	0	0	0	0	1	0	0	0
gi|49243355_RagTag	490599	G	T	missense_variant	WP_000148598.1	Hsp33_family_molecular_chaperone_HslO	c.864G>T	p.Leu288Phe	0	0	0	0	0	0	0	0	0	0	0	0	0	0	1	0	0	0
gi|49243355_RagTag	490606	A	T	missense_variant	WP_000148598.1	Hsp33_family_molecular_chaperone_HslO	c.871A>T	p.Ser291Cys	0	0	0	0	0	0	0	0	0	0	0	0	0	0	1	0	0	0
gi|49243355_RagTag	490607	G	T	missense_variant	WP_000148598.1	Hsp33_family_molecular_chaperone_HslO	c.872G>T	p.Ser291Ile	0	0	0	0	0	0	0	0	0	0	0	0	0	0	1	0	0	0
gi|49243355_RagTag	493890	T	A	upstream_gene_variant	WP_001288202.1	lysine--tRNA_ligase	c.-212T>A		0	0	0	1	0	0	0	0	0	0	0	0	0	0	0	0	0	0
gi|49243355_RagTag	493892	A	T	upstream_gene_variant	WP_001288202.1	lysine--tRNA_ligase	c.-210A>T		0	0	0	1	0	0	0	0	0	0	0	0	0	0	0	0	0	0
gi|49243355_RagTag	516447	G	A	missense_variant	WP_000897132.1	ATP-dependent_Clp_protease_ATP-binding_subunit_ClpC	c.2178G>A	p.Met726Ile	0	0	0	0	1	0	0	0	0	0	0	0	0	0	0	0	0	0
gi|49243355_RagTag	578603	A	T	upstream_gene_variant	WP_001100835.1	long-chain_fatty_acid--CoA_ligase	c.-254A>T		0	0	0	0	0	0	0	0	0	0	0	0	0	0	0	0	1	0
gi|49243355_RagTag	578611	A	C	upstream_gene_variant	WP_001100835.1	long-chain_fatty_acid--CoA_ligase	c.-246A>C		0	0	0	0	0	0	0	0	0	0	0	0	0	0	0	0	1	0
gi|49243355_RagTag	578612	G	T	upstream_gene_variant	WP_001100835.1	long-chain_fatty_acid--CoA_ligase	c.-245G>T		0	0	0	0	0	0	0	0	0	0	0	0	0	0	0	0	1	0
gi|49243355_RagTag	578613	A	G	upstream_gene_variant	WP_001100835.1	long-chain_fatty_acid--CoA_ligase	c.-244A>G		0	0	0	0	0	0	0	0	0	0	0	0	0	0	0	0	1	0
gi|49243355_RagTag	604066	T	C	upstream_gene_variant	WP_000477505.1	GNAT_family_N-acetyltransferase	c.-123T>C		0	0	0	0	0	0	0	1	0	0	0	0	0	0	0	0	0	0
gi|49243355_RagTag	607047	A	C	initiator_codon_variant	WP_001200747.1	alcohol_dehydrogenase_AdhP	c.1A>C	p.Met1?	0	0	1	0	0	0	0	0	0	0	0	0	0	0	0	0	0	0
gi|49243355_RagTag	624440	A	G	missense_variant	WP_001048985.1	cation:proton_antiporter	c.119A>G	p.Asn40Ser	0	0	0	0	0	0	0	0	0	0	0	0	0	0	0	0	1	0
gi|49243355_RagTag	626452	T	A	missense_variant	WP_001071971.1	Na+/H+_antiporter_subunit_E	c.300T>A	p.Ser100Arg	0	0	0	0	0	0	0	1	0	0	0	0	0	0	0	0	0	0
gi|49243355_RagTag	626453	G	T	missense_variant	WP_001071971.1	Na+/H+_antiporter_subunit_E	c.301G>T	p.Asp101Tyr	0	0	0	0	0	0	0	1	0	0	0	0	0	0	0	0	0	0
gi|49243355_RagTag	626454	A	C	missense_variant	WP_001071971.1	Na+/H+_antiporter_subunit_E	c.302A>C	p.Asp101Ala	0	0	0	0	0	0	0	1	0	0	0	0	0	0	0	0	0	0
gi|49243355_RagTag	626455	C	T	synonymous_variant	WP_001071971.1	Na+/H+_antiporter_subunit_E	c.303C>T	p.Asp101Asp	0	0	0	0	0	0	0	1	0	0	0	0	0	0	0	0	0	0
gi|49243355_RagTag	626456	T	C	missense_variant	WP_001071971.1	Na+/H+_antiporter_subunit_E	c.304T>C	p.Trp102Arg	0	0	0	0	0	0	0	1	0	0	0	0	0	0	0	0	0	0
gi|49243355_RagTag	626458	G	C	missense_variant	WP_001071971.1	Na+/H+_antiporter_subunit_E	c.306G>C	p.Trp102Cys	0	0	0	0	0	0	0	1	0	0	0	0	0	0	0	0	0	0
gi|49243355_RagTag	626459	G	C	missense_variant	WP_001071971.1	Na+/H+_antiporter_subunit_E	c.307G>C	p.Ala103Pro	0	0	0	0	0	0	0	1	0	0	0	0	0	0	0	0	0	0
gi|49243355_RagTag	626460	C	G	missense_variant	WP_001071971.1	Na+/H+_antiporter_subunit_E	c.308C>G	p.Ala103Gly	0	0	0	0	0	0	0	1	0	0	0	0	0	0	0	0	0	0
gi|49243355_RagTag	626461	A	C	synonymous_variant	WP_001071971.1	Na+/H+_antiporter_subunit_E	c.309A>C	p.Ala103Ala	0	0	0	0	0	0	0	1	0	0	0	0	0	0	0	0	0	0
gi|49243355_RagTag	626462	A	G	missense_variant	WP_001071971.1	Na+/H+_antiporter_subunit_E	c.310A>G	p.Ile104Val	0	0	0	0	0	0	0	1	0	0	0	0	0	0	0	0	0	0
gi|49243355_RagTag	626466	C	G	missense_variant	WP_001071971.1	Na+/H+_antiporter_subunit_E	c.314C>G	p.Thr105Arg	0	0	0	0	0	0	0	1	0	0	0	0	0	0	0	0	0	0
gi|49243355_RagTag	626469	T	C	missense_variant	WP_001071971.1	Na+/H+_antiporter_subunit_E	c.317T>C	p.Phe106Ser	0	0	0	0	0	0	0	1	0	0	0	0	0	0	0	0	0	0
gi|49243355_RagTag	626470	T	G	missense_variant	WP_001071971.1	Na+/H+_antiporter_subunit_E	c.318T>G	p.Phe106Leu	0	0	0	0	0	0	0	1	0	0	0	0	0	0	0	0	0	0
gi|49243355_RagTag	626472	T	C	missense_variant	WP_001071971.1	Na+/H+_antiporter_subunit_E	c.320T>C	p.Leu107Ser	0	0	0	0	0	0	0	1	0	0	0	0	0	0	0	0	0	0
gi|49243355_RagTag	626473	A	G	synonymous_variant	WP_001071971.1	Na+/H+_antiporter_subunit_E	c.321A>G	p.Leu107Leu	0	0	0	0	0	0	0	1	0	0	0	0	0	0	0	0	0	0
gi|49243355_RagTag	626474	A	G	missense_variant	WP_001071971.1	Na+/H+_antiporter_subunit_E	c.322A>G	p.Thr108Ala	0	0	0	0	0	0	0	1	0	0	0	0	0	0	0	0	0	0
gi|49243355_RagTag	626477	A	G	missense_variant	WP_001071971.1	Na+/H+_antiporter_subunit_E	c.325A>G	p.Ile109Val	0	0	0	0	0	0	0	1	0	0	0	0	0	0	0	0	0	0
gi|49243355_RagTag	626478	T	C	missense_variant	WP_001071971.1	Na+/H+_antiporter_subunit_E	c.326T>C	p.Ile109Thr	0	0	0	0	0	0	0	1	0	0	0	0	0	0	0	0	0	0
gi|49243355_RagTag	626479	T	G	missense_variant	WP_001071971.1	Na+/H+_antiporter_subunit_E	c.327T>G	p.Ile109Met	0	0	0	0	0	0	0	1	0	0	0	0	0	0	0	0	0	0
gi|49243355_RagTag	626481	T	C	missense_variant	WP_001071971.1	Na+/H+_antiporter_subunit_E	c.329T>C	p.Leu110Ser	0	0	0	0	0	0	0	1	0	0	0	0	0	0	0	0	0	0
gi|49243355_RagTag	626483	A	G	missense_variant	WP_001071971.1	Na+/H+_antiporter_subunit_E	c.331A>G	p.Ile111Val	0	0	0	0	0	0	0	1	0	0	0	0	0	0	0	0	0	0
gi|49243355_RagTag	626484	T	A	missense_variant	WP_001071971.1	Na+/H+_antiporter_subunit_E	c.332T>A	p.Ile111Asn	0	0	0	0	0	0	0	1	0	0	0	0	0	0	0	0	0	0
gi|49243355_RagTag	626486	A	G	missense_variant	WP_001071971.1	Na+/H+_antiporter_subunit_E	c.334A>G	p.Ile112Val	0	0	0	0	0	0	0	1	0	0	0	0	0	0	0	0	0	0
gi|49243355_RagTag	626492	A	C	missense_variant	WP_001071971.1	Na+/H+_antiporter_subunit_E	c.340A>C	p.Thr114Pro	0	0	0	0	0	0	0	1	0	0	0	0	0	0	0	0	0	0
gi|49243355_RagTag	799537	C	T	missense_variant	WP_000771368.1	spore_coat_protein	c.119C>T	p.Thr40Met	0	1	1	1	1	1	1	1	1	1	1	1	1	1	1	1	1	1
gi|49243355_RagTag	799561	A	G	missense_variant	WP_000771368.1	spore_coat_protein	c.143A>G	p.Lys48Arg	0	1	1	1	1	1	1	1	1	1	1	1	1	1	1	1	1	1
gi|49243355_RagTag	799613	A	C	synonymous_variant	WP_000771368.1	spore_coat_protein	c.195A>C	p.Pro65Pro	0	1	1	1	1	1	1	1	1	1	1	1	1	1	1	1	1	1
gi|49243355_RagTag	799618	G	A	missense_variant	WP_000771368.1	spore_coat_protein	c.200G>A	p.Ser67Asn	0	1	1	1	1	1	1	1	1	1	1	1	1	1	1	1	1	1
gi|49243355_RagTag	799639	T	G	missense_variant	WP_000771368.1	spore_coat_protein	c.221T>G	p.Val74Gly	0	1	1	1	1	1	1	1	1	1	1	1	1	1	1	1	1	1
gi|49243355_RagTag	799696	C	T	missense_variant	WP_000771368.1	spore_coat_protein	c.278C>T	p.Thr93Ile	0	1	1	1	1	1	1	1	1	1	1	1	1	1	1	1	1	1
gi|49243355_RagTag	799739	T	C	synonymous_variant	WP_000771368.1	spore_coat_protein	c.321T>C	p.His107His	0	1	1	1	1	1	1	1	1	1	1	1	1	1	1	1	1	1
gi|49243355_RagTag	799791	A	G	missense_variant	WP_000358774.1	hypothetical_protein	c.23A>G	p.Asp8Gly	0	1	1	1	1	1	1	1	1	1	1	1	1	1	1	1	1	1
gi|49243355_RagTag	799831	G	A	synonymous_variant	WP_000358774.1	hypothetical_protein	c.63G>A	p.Val21Val	0	1	1	1	1	1	1	1	1	1	1	1	1	1	1	1	1	1
gi|49243355_RagTag	799834	G	A	synonymous_variant	WP_000358774.1	hypothetical_protein	c.66G>A	p.Leu22Leu	0	1	1	1	1	1	1	1	1	1	1	1	1	1	1	1	1	1
gi|49243355_RagTag	799846	A	T	missense_variant	WP_000358774.1	hypothetical_protein	c.78A>T	p.Glu26Asp	0	1	1	1	1	1	1	1	1	1	1	1	1	1	1	1	1	1
gi|49243355_RagTag	799855	C	T	synonymous_variant	WP_000358774.1	hypothetical_protein	c.87C>T	p.Thr29Thr	0	1	1	1	1	1	1	1	1	1	1	1	1	1	1	1	1	1
gi|49243355_RagTag	799901	G	A	missense_variant	WP_000358774.1	hypothetical_protein	c.133G>A	p.Ala45Thr	0	1	1	1	1	1	1	1	1	1	1	1	1	1	1	1	1	1
gi|49243355_RagTag	799959	A	G	missense_variant	WP_000358774.1	hypothetical_protein	c.191A>G	p.Gln64Arg	0	1	1	1	1	1	1	1	1	1	1	1	1	1	1	1	1	1
gi|49243355_RagTag	799962	A	T	missense_variant	WP_000358774.1	hypothetical_protein	c.194A>T	p.Glu65Val	0	1	1	1	1	1	1	1	1	1	1	1	1	1	1	1	1	1
gi|49243355_RagTag	799999	A	G	synonymous_variant	WP_000358774.1	hypothetical_protein	c.231A>G	p.Leu77Leu	0	1	1	1	1	1	1	1	1	1	1	1	1	1	1	1	1	1
gi|49243355_RagTag	800077	C	T	synonymous_variant	WP_000358774.1	hypothetical_protein	c.309C>T	p.Thr103Thr	0	1	1	1	1	1	1	1	1	1	1	1	1	1	1	1	1	1
gi|49243355_RagTag	800115	G	T	missense_variant	WP_001293088.1	terminase_small_subunit	c.9G>T	p.Glu3Asp	0	1	1	1	1	1	1	1	1	1	1	1	1	1	1	1	1	1
gi|49243355_RagTag	800121	G	A	synonymous_variant	WP_001293088.1	terminase_small_subunit	c.15G>A	p.Thr5Thr	0	1	1	1	1	1	1	1	1	1	1	1	1	1	1	1	1	1
gi|49243355_RagTag	800208	T	C	synonymous_variant	WP_001293088.1	terminase_small_subunit	c.102T>C	p.Ser34Ser	0	1	1	1	1	1	1	1	1	1	1	1	1	1	1	1	1	1
gi|49243355_RagTag	800223	A	G	synonymous_variant	WP_001293088.1	terminase_small_subunit	c.117A>G	p.Gly39Gly	0	1	1	1	1	1	1	1	1	1	1	1	1	1	1	1	1	1
gi|49243355_RagTag	800235	A	G	synonymous_variant	WP_001293088.1	terminase_small_subunit	c.129A>G	p.Leu43Leu	0	1	1	1	1	1	1	1	1	1	1	1	1	1	1	1	1	1
gi|49243355_RagTag	800281	G	A	missense_variant	WP_001293088.1	terminase_small_subunit	c.175G>A	p.Val59Ile	0	1	1	1	1	1	1	1	1	1	1	1	1	1	1	1	1	1
gi|49243355_RagTag	800373	G	A	synonymous_variant	WP_001293088.1	terminase_small_subunit	c.267G>A	p.Val89Val	0	1	1	1	1	1	1	1	1	1	1	1	1	1	1	1	1	1
gi|49243355_RagTag	800379	A	G	synonymous_variant	WP_001293088.1	terminase_small_subunit	c.273A>G	p.Lys91Lys	0	1	1	1	1	1	1	1	1	1	1	1	1	1	1	1	1	1
gi|49243355_RagTag	800422	T	C	synonymous_variant	WP_001293088.1	terminase_small_subunit	c.316T>C	p.Leu106Leu	0	1	1	1	1	1	1	1	1	1	1	1	1	1	1	1	1	1
gi|49243355_RagTag	800449	G	A	missense_variant	WP_001293088.1	terminase_small_subunit	c.343G>A	p.Val115Ile	0	1	1	1	1	1	1	1	1	1	1	1	1	1	1	1	1	1
gi|49243355_RagTag	800457	G	A	synonymous_variant	WP_001293088.1	terminase_small_subunit	c.351G>A	p.Val117Val	0	1	1	1	1	1	1	1	1	1	1	1	1	1	1	1	1	1
gi|49243355_RagTag	800469	A	T	synonymous_variant	WP_001293088.1	terminase_small_subunit	c.363A>T	p.Pro121Pro	0	1	1	1	1	1	1	1	1	1	1	1	1	1	1	1	1	1
gi|49243355_RagTag	800502	T	G	synonymous_variant	WP_001293088.1	terminase_small_subunit	c.396T>G	p.Gly132Gly	0	1	1	1	1	1	1	1	1	1	1	1	1	1	1	1	1	1
gi|49243355_RagTag	800509	C	T	missense_variant	WP_001293088.1	terminase_small_subunit	c.403C>T	p.His135Tyr	0	1	1	1	1	1	1	1	1	1	1	1	1	1	1	1	1	1
gi|49243355_RagTag	800544	G	C	synonymous_variant	WP_001293088.1	terminase_small_subunit	c.438G>C	p.Gly146Gly	0	1	1	1	1	1	1	1	1	1	1	1	1	1	1	1	1	1
gi|49243355_RagTag	800565	T	C	synonymous_variant	WP_001293088.1	terminase_small_subunit	c.459T>C	p.Asn153Asn	0	1	1	1	1	1	1	1	1	1	1	1	1	1	1	1	1	1
gi|49243355_RagTag	800580	T	C	synonymous_variant	WP_001293088.1	terminase_small_subunit	c.474T>C	p.Asp158Asp	0	1	1	1	1	1	1	1	1	1	1	1	1	1	1	1	1	1
gi|49243355_RagTag	800583	C	A	synonymous_variant	WP_001293088.1	terminase_small_subunit	c.477C>A	p.Gly159Gly	0	1	1	1	1	1	1	1	1	1	1	1	1	1	1	1	1	1
gi|49243355_RagTag	800586	T	C	synonymous_variant	WP_001293088.1	terminase_small_subunit	c.480T>C	p.Asp160Asp	0	1	1	1	1	1	1	1	1	1	1	1	1	1	1	1	1	1
gi|49243355_RagTag	800592	A	G	synonymous_variant	WP_001293088.1	terminase_small_subunit	c.486A>G	p.Glu162Glu	0	1	1	1	1	1	1	1	1	1	1	1	1	1	1	1	1	1
gi|49243355_RagTag	800595	T	A	missense_variant	WP_001293088.1	terminase_small_subunit	c.489T>A	p.Asp163Glu	0	1	1	1	1	1	1	1	1	1	1	1	1	1	1	1	1	1
gi|49243355_RagTag	800605	A	G	missense_variant	WP_001293088.1	terminase_small_subunit	c.499A>G	p.Thr167Ala	0	1	1	1	1	1	1	1	1	1	1	1	1	1	1	1	1	1
gi|49243355_RagTag	800607	G	A	synonymous_variant	WP_001293088.1	terminase_small_subunit	c.501G>A	p.Thr167Thr	0	1	1	1	1	1	1	1	1	1	1	1	1	1	1	1	1	1
gi|49243355_RagTag	800610	A	G	synonymous_variant	WP_001293088.1	terminase_small_subunit	c.504A>G	p.Val168Val	0	1	1	1	1	1	1	1	1	1	1	1	1	1	1	1	1	1
gi|49243355_RagTag	800611	C	A	missense_variant	WP_001293088.1	terminase_small_subunit	c.505C>A	p.Gln169Lys	0	1	1	1	1	1	1	1	1	1	1	1	1	1	1	1	1	1
gi|49243355_RagTag	800616	G	T	missense_variant	WP_001293088.1	terminase_small_subunit	c.510G>T	p.Glu170Asp	0	1	1	1	1	1	1	1	1	1	1	1	1	1	1	1	1	1
gi|49243355_RagTag	800626	G	A	missense_variant	WP_001293088.1	terminase_small_subunit	c.520G>A	p.Ala174Thr	0	1	1	1	1	1	1	1	1	1	1	1	1	1	1	1	1	1
gi|49243355_RagTag	917216	C	T	missense_variant	WP_000197018.1	oligopeptide_transport_system_ATP-binding_protein_OppA	c.1352C>T	p.Thr451Ile	0	1	1	1	1	1	1	1	1	1	1	1	1	1	1	1	1	1
gi|49243355_RagTag	919615	T	C	missense_variant	WP_001067052.1	ABC_transporter_ATP-binding_protein	c.14T>C	p.Leu5Ser	0	0	0	0	0	0	0	0	1	0	0	0	0	0	0	0	0	0
gi|49243355_RagTag	951703	C	T	missense_variant	WP_001049950.1	peptide_chain_release_factor_3	c.1508C>T	p.Ala503Val	0	0	1	0	0	0	0	0	0	0	0	0	0	0	0	0	0	0
gi|49243355_RagTag	951707	A	C	synonymous_variant	WP_001049950.1	peptide_chain_release_factor_3	c.1512A>C	p.Thr504Thr	0	0	1	0	0	0	0	0	0	0	0	0	0	0	0	0	0	0
gi|49243355_RagTag	951709	G	A	missense_variant	WP_001049950.1	peptide_chain_release_factor_3	c.1514G>A	p.Arg505Lys	0	0	1	0	0	0	0	0	0	0	0	0	0	0	0	0	0	0
gi|49243355_RagTag	951713	G	T	missense_variant	WP_001049950.1	peptide_chain_release_factor_3	c.1518G>T	p.Trp506Cys	0	0	1	0	0	0	0	0	0	0	0	0	0	0	0	0	0	0
gi|49243355_RagTag	951716	C	T	synonymous_variant	WP_001049950.1	peptide_chain_release_factor_3	c.1521C>T	p.Phe507Phe	0	0	1	0	0	0	0	0	0	0	0	0	0	0	0	0	0	0
gi|49243355_RagTag	951728	C	T	synonymous_variant	WP_001049950.1	peptide_chain_release_factor_3	c.1533C>T	p.Phe511Phe	0	0	1	0	0	0	0	0	0	0	0	0	0	0	0	0	0	0
gi|49243355_RagTag	951731	T	C	synonymous_variant	WP_001049950.1	peptide_chain_release_factor_3	c.1536T>C	p.Pro512Pro	0	0	1	0	0	0	0	0	0	0	0	0	0	0	0	0	0	0
gi|49243355_RagTag	951732	G	T	stop_gained	WP_001049950.1	peptide_chain_release_factor_3	c.1537G>T	p.Glu513*	0	0	1	0	0	0	0	0	0	0	0	0	0	0	0	0	0	0
gi|49243355_RagTag	951741	T	G	missense_variant	WP_001049950.1	peptide_chain_release_factor_3	c.1546T>G	p.Leu516Val	0	0	1	0	0	0	0	0	0	0	0	0	0	0	0	0	0	0
gi|49243355_RagTag	951754	T	C	missense_variant	WP_001049950.1	peptide_chain_release_factor_3	c.1559T>C	p.Leu520Pro	0	0	1	0	0	0	0	0	0	0	0	0	0	0	0	0	0	0
gi|49243355_RagTag	1000887	A	C	synonymous_variant	WP_000021865.1	TrkH_family_potassium_uptake_protein	c.711A>C	p.Ser237Ser	0	0	1	0	0	0	0	0	0	0	0	0	0	0	0	0	0	0
gi|49243355_RagTag	1000896	A	C	missense_variant	WP_000021865.1	TrkH_family_potassium_uptake_protein	c.720A>C	p.Leu240Phe	0	0	1	0	0	0	0	0	0	0	0	0	0	0	0	0	0	0
gi|49243355_RagTag	1000906	A	C	missense_variant	WP_000021865.1	TrkH_family_potassium_uptake_protein	c.730A>C	p.Ile244Leu	0	0	1	0	0	0	0	0	0	0	0	0	0	0	0	0	0	0
gi|49243355_RagTag	1000932	A	C	missense_variant	WP_000021865.1	TrkH_family_potassium_uptake_protein	c.756A>C	p.Leu252Phe	0	0	1	0	0	0	0	0	0	0	0	0	0	0	0	0	0	0
gi|49243355_RagTag	1000938	A	C	missense_variant	WP_000021865.1	TrkH_family_potassium_uptake_protein	c.762A>C	p.Glu254Asp	0	0	1	0	0	0	0	0	0	0	0	0	0	0	0	0	0	0
gi|49243355_RagTag	1023660	A	C	missense_variant	WP_001089094.1	cysteine_protease_staphopain_B	c.483T>G	p.Asp161Glu	0	0	0	0	0	0	0	1	0	0	0	0	0	0	0	0	0	0
gi|49243355_RagTag	1023672	A	G	synonymous_variant	WP_001089094.1	cysteine_protease_staphopain_B	c.471T>C	p.Thr157Thr	0	0	0	0	0	0	0	1	0	0	0	0	0	0	0	0	0	0
gi|49243355_RagTag	1023674	T	G	missense_variant	WP_001089094.1	cysteine_protease_staphopain_B	c.469A>C	p.Thr157Pro	0	0	0	0	0	0	0	1	0	0	0	0	0	0	0	0	0	0
gi|49243355_RagTag	1023676	A	T	missense_variant	WP_001089094.1	cysteine_protease_staphopain_B	c.467T>A	p.Ile156Asn	0	0	0	0	0	0	0	1	0	0	0	0	0	0	0	0	0	0
gi|49243355_RagTag	1023946	C	G	missense_variant	WP_001089094.1	cysteine_protease_staphopain_B	c.197G>C	p.Gly66Ala	0	0	0	0	0	0	0	0	0	0	0	0	0	0	1	0	0	0
gi|49243355_RagTag	1023947	C	A	missense_variant	WP_001089094.1	cysteine_protease_staphopain_B	c.196G>T	p.Gly66Cys	0	0	0	0	0	0	0	0	0	0	0	0	0	0	1	0	0	0
gi|49243355_RagTag	1023948	A	G	synonymous_variant	WP_001089094.1	cysteine_protease_staphopain_B	c.195T>C	p.Ala65Ala	0	0	0	0	0	0	0	0	0	0	0	0	0	0	1	0	0	0
gi|49243355_RagTag	1023949	G	A	missense_variant	WP_001089094.1	cysteine_protease_staphopain_B	c.194C>T	p.Ala65Val	0	0	0	0	0	0	0	0	0	0	0	0	0	0	1	0	0	0
gi|49243355_RagTag	1023952	A	G	missense_variant	WP_001089094.1	cysteine_protease_staphopain_B	c.191T>C	p.Phe64Ser	0	0	0	0	0	0	0	0	0	0	0	0	0	0	1	0	0	0
gi|49243355_RagTag	1023954	T	C	synonymous_variant	WP_001089094.1	cysteine_protease_staphopain_B	c.189A>G	p.Gln63Gln	0	0	0	0	0	0	0	0	0	0	0	0	0	0	1	0	0	0
gi|49243355_RagTag	1023970	T	C	missense_variant	WP_001089094.1	cysteine_protease_staphopain_B	c.173A>G	p.Asp58Gly	0	0	0	0	0	0	0	0	0	0	0	0	0	0	1	0	0	0
gi|49243355_RagTag	1023973	T	C	missense_variant	WP_001089094.1	cysteine_protease_staphopain_B	c.170A>G	p.Lys57Arg	0	0	0	0	0	0	0	0	0	0	0	0	0	0	1	0	0	0
gi|49243355_RagTag	1023974	T	C	missense_variant	WP_001089094.1	cysteine_protease_staphopain_B	c.169A>G	p.Lys57Glu	0	0	0	0	0	0	0	0	0	0	0	0	0	0	1	0	0	0
gi|49243355_RagTag	1023989	C	A	missense_variant	WP_001089094.1	cysteine_protease_staphopain_B	c.154G>T	p.Val52Leu	0	0	0	0	0	0	0	0	0	0	0	0	0	0	1	0	0	0
gi|49243355_RagTag	1023990	T	C	synonymous_variant	WP_001089094.1	cysteine_protease_staphopain_B	c.153A>G	p.Lys51Lys	0	0	0	0	0	0	0	0	0	0	0	0	0	0	1	0	0	0
gi|49243355_RagTag	1023991	T	C	missense_variant	WP_001089094.1	cysteine_protease_staphopain_B	c.152A>G	p.Lys51Arg	0	0	0	0	0	0	0	0	0	0	0	0	0	0	1	0	0	0
gi|49243355_RagTag	1023992	T	C	missense_variant	WP_001089094.1	cysteine_protease_staphopain_B	c.151A>G	p.Lys51Glu	0	0	0	0	0	0	0	0	0	0	0	0	0	0	1	0	0	0
gi|49243355_RagTag	1023993	G	C	missense_variant	WP_001089094.1	cysteine_protease_staphopain_B	c.150C>G	p.Asp50Glu	0	0	0	0	0	0	0	0	0	0	0	0	0	0	1	0	0	0
gi|49243355_RagTag	1023994	T	C	missense_variant	WP_001089094.1	cysteine_protease_staphopain_B	c.149A>G	p.Asp50Gly	0	0	0	0	0	0	0	0	0	0	0	0	0	0	1	0	0	0
gi|49243355_RagTag	1023996	A	C	missense_variant	WP_001089094.1	cysteine_protease_staphopain_B	c.147T>G	p.Ser49Arg	0	0	0	0	0	0	0	0	0	0	0	0	0	0	1	0	0	0
gi|49243355_RagTag	1023998	T	C	missense_variant	WP_001089094.1	cysteine_protease_staphopain_B	c.145A>G	p.Ser49Gly	0	0	0	0	0	0	0	0	0	0	0	0	0	0	1	0	0	0
gi|49243355_RagTag	1023999	C	A	missense_variant	WP_001089094.1	cysteine_protease_staphopain_B	c.144G>T	p.Lys48Asn	0	0	0	0	0	0	0	0	0	0	0	0	0	0	1	0	0	0
gi|49243355_RagTag	1033413	A	T	upstream_gene_variant	WP_001074534.1	bifunctional_autolysin	c.-675T>A		0	0	0	0	0	0	0	0	0	0	0	0	0	0	1	0	0	0
gi|49243355_RagTag	1045742	A	C	missense_variant	WP_000174053.1	phosphoribosylaminoimidazolesuccinocarboxamide_synthase	c.168A>C	p.Lys56Asn	0	0	0	0	0	0	0	0	0	0	0	0	0	1	0	0	0	0
gi|49243355_RagTag	1097142	T	C	upstream_gene_variant	WP_000031401.1	protoheme_IX_farnesyltransferase	c.-1410T>C		0	0	0	0	0	0	0	0	0	0	0	0	0	0	1	0	0	0
gi|49243355_RagTag	1097152	T	A	upstream_gene_variant	WP_000031401.1	protoheme_IX_farnesyltransferase	c.-1400T>A		0	0	0	0	0	0	0	0	0	0	0	0	0	0	1	0	0	0
gi|49243355_RagTag	1351562	A	G	missense_variant	WP_001088978.1	BCCT_family_transporter	c.118A>G	p.Asn40Asp	0	0	0	0	1	0	0	0	0	0	0	0	0	0	0	0	0	0
gi|49243355_RagTag	1438852	A	G	synonymous_variant	WP_000404645.1	virulence_factor_C	c.84T>C	p.Ser28Ser	0	0	0	0	1	0	0	0	0	0	0	0	0	0	0	0	0	0
gi|49243355_RagTag	1507648	T	C	missense_variant	WP_000776312.1	3-dehydroquinate_synthase	c.848A>G	p.His283Arg	0	0	0	0	0	0	0	0	0	0	0	0	0	0	1	0	0	0
gi|49243355_RagTag	1545008	C	T	upstream_gene_variant	WP_000392691.1	transcriptional_repressor	c.-4866G>A		0	0	0	0	1	0	0	0	0	0	0	0	0	0	0	0	0	0
gi|49243355_RagTag	1550039	T	C	synonymous_variant	WP_000256319.1	LacI_family_transcriptional_regulator	c.618A>G	p.Glu206Glu	0	0	0	0	1	0	0	0	0	0	0	0	0	0	0	0	0	0
gi|49243355_RagTag	1550042	A	C	missense_variant	WP_000256319.1	LacI_family_transcriptional_regulator	c.615T>G	p.Phe205Leu	0	0	0	0	1	0	0	0	0	0	0	0	0	0	0	0	0	0
gi|49243355_RagTag	1550043	A	C	missense_variant	WP_000256319.1	LacI_family_transcriptional_regulator	c.614T>G	p.Phe205Cys	0	0	0	0	1	0	0	0	0	0	0	0	0	0	0	0	0	0
gi|49243355_RagTag	1550105	A	C	missense_variant	WP_000256319.1	LacI_family_transcriptional_regulator	c.552T>G	p.Asp184Glu	0	0	0	0	1	0	0	0	0	0	0	0	0	0	0	0	0	0
gi|49243355_RagTag	1550106	T	C	missense_variant	WP_000256319.1	LacI_family_transcriptional_regulator	c.551A>G	p.Asp184Gly	0	0	0	0	1	0	0	0	0	0	0	0	0	0	0	0	0	0
gi|49243355_RagTag	1550108	T	C	synonymous_variant	WP_000256319.1	LacI_family_transcriptional_regulator	c.549A>G	p.Val183Val	0	0	0	0	1	0	0	0	0	0	0	0	0	0	0	0	0	0
gi|49243355_RagTag	1550109	A	C	missense_variant	WP_000256319.1	LacI_family_transcriptional_regulator	c.548T>G	p.Val183Gly	0	0	0	0	1	0	0	0	0	0	0	0	0	0	0	0	0	0
gi|49243355_RagTag	1550111	A	C	synonymous_variant	WP_000256319.1	LacI_family_transcriptional_regulator	c.546T>G	p.Gly182Gly	0	0	0	0	1	0	0	0	0	0	0	0	0	0	0	0	0	0
gi|49243355_RagTag	1550114	T	C	synonymous_variant	WP_000256319.1	LacI_family_transcriptional_regulator	c.543A>G	p.Gln181Gln	0	0	0	0	1	0	0	0	0	0	0	0	0	0	0	0	0	0
gi|49243355_RagTag	1550115	T	C	missense_variant	WP_000256319.1	LacI_family_transcriptional_regulator	c.542A>G	p.Gln181Arg	0	0	0	0	1	0	0	0	0	0	0	0	0	0	0	0	0	0
gi|49243355_RagTag	1550116	G	C	missense_variant	WP_000256319.1	LacI_family_transcriptional_regulator	c.541C>G	p.Gln181Glu	0	0	0	0	1	0	0	0	0	0	0	0	0	0	0	0	0	0
gi|49243355_RagTag	1550117	T	C	synonymous_variant	WP_000256319.1	LacI_family_transcriptional_regulator	c.540A>G	p.Glu180Glu	0	0	0	0	1	0	0	0	0	0	0	0	0	0	0	0	0	0
gi|49243355_RagTag	1550118	T	C	missense_variant	WP_000256319.1	LacI_family_transcriptional_regulator	c.539A>G	p.Glu180Gly	0	0	0	0	1	0	0	0	0	0	0	0	0	0	0	0	0	0
gi|49243355_RagTag	1564804	C	A	stop_gained	WP_000942210.1	DNA_repair_protein_RecN	c.808G>T	p.Glu270*	0	0	0	0	1	0	0	0	0	0	0	0	0	0	0	0	0	0
gi|49243355_RagTag	1594332	T	C	synonymous_variant	WP_001213908.1	metal_ABC_transporter_ATP-binding_protein	c.234A>G	p.Lys78Lys	0	0	0	0	0	0	0	0	0	0	0	0	0	0	1	0	0	0
gi|49243355_RagTag	1611941	T	A	missense_variant	WP_001802667.1	hypothetical_protein	c.124A>T	p.Thr42Ser	0	0	0	0	0	0	0	0	0	0	0	0	1	0	0	0	0	0
gi|49243355_RagTag	1646302	C	A	missense_variant	WP_000848304.1	U32_family_peptidase_	c.563G>T	p.Gly188Val	0	0	0	0	0	0	0	0	1	0	0	0	0	0	0	0	0	0
gi|49243355_RagTag	1670715	C	A	missense_variant	WP_001058587.1	bifunctional_(p)ppGpp_synthetase/guanosine-3'%2C5'-bis diphosphate)_3'-pyrophosphohydrolase	c.395G>T	p.Arg132Leu	0	0	0	0	1	0	0	0	0	1	0	0	0	0	0	0	0	0
gi|49243355_RagTag	1725304	A	T	missense_variant	WP_015445861.1	PAS_domain_S-box_protein	c.173T>A	p.Val58Glu	0	1	0	0	0	0	0	0	0	0	0	0	0	0	0	0	0	0
gi|49243355_RagTag	1753650	A	G	synonymous_variant	WP_000872662.1	tRNA_4-thiouridine(8)_synthase_ThiI	c.43T>C	p.Leu15Leu	0	0	0	1	0	0	0	0	0	0	0	0	0	0	0	0	0	0
gi|49243355_RagTag	1765397	A	T	synonymous_variant	WP_000276367.1	PTS_glucose_transporter_subunit_IIBC	c.147T>A	p.Gly49Gly	0	1	1	1	1	1	1	1	1	1	1	1	1	1	1	1	1	1
gi|49243355_RagTag	1769237	T	A	upstream_gene_variant	WP_000276367.1	PTS_glucose_transporter_subunit_IIBC	c.-3694A>T		0	0	1	0	0	0	0	0	0	0	0	0	0	0	0	0	0	0
gi|49243355_RagTag	1792863	T	G	upstream_gene_variant	WP_000118314.1	DNA_translocase_FtsK	c.-3079A>C		0	0	0	0	0	0	0	0	0	0	0	0	0	0	0	0	0	1
gi|49243355_RagTag	1802211	A	C	upstream_gene_variant	WP_000411084.1	D-amino-acid_transaminase	c.-4632T>G		0	0	0	0	0	0	0	1	0	0	0	0	0	0	0	0	0	0
gi|49243355_RagTag	1940172	C	A	missense_variant	WP_000869446.1	2-hydroxyacid_dehydrogenase_	c.910G>T	p.Gly304Cys	0	0	0	0	1	0	0	0	0	0	0	0	0	0	0	0	0	0
gi|49243355_RagTag	2092739	C	A	upstream_gene_variant	WP_001047698.1	hypothetical_protein	c.-4846G>T		0	0	0	1	0	0	0	0	0	0	0	0	0	0	0	0	0	0
gi|49243355_RagTag	2153007	A	G	missense_variant	WP_000402651.1	potassium-transporting_ATPase_subunit_A	c.58T>C	p.Tyr20His	0	0	0	0	0	0	0	0	0	0	0	0	0	0	0	0	1	0
gi|49243355_RagTag	2192482	T	A	synonymous_variant	WP_000312015.1	hypothetical_protein	c.39A>T	p.Ile13Ile	0	0	0	0	0	0	0	1	0	0	0	0	0	0	0	0	0	0
gi|49243355_RagTag	2205735	A	G	upstream_gene_variant	WP_000159960.1	CTP_synthase	c.-3943T>C		0	0	0	0	0	0	0	1	0	0	0	0	0	0	0	0	0	0
gi|49243355_RagTag	2297760	T	C	missense_variant	WP_000130149.1	acetolactate_synthase_AlsS	c.295A>G	p.Thr99Ala	0	1	1	1	1	1	1	1	1	1	1	1	1	1	1	1	1	1
gi|49243355_RagTag	2319640	C	T	missense_variant	WP_000160212.1	50S_ribosomal_protein_L3	c.507G>A	p.Met169Ile	0	1	1	1	1	0	1	0	1	1	1	1	1	0	1	1	1	1
gi|49243355_RagTag	2319684	C	G	missense_variant	WP_000160212.1	50S_ribosomal_protein_L3	c.463G>C	p.Gly155Arg	0	1	1	1	1	1	1	1	1	1	1	1	1	1	1	1	1	1
gi|49243355_RagTag	2328536	A	G	upstream_gene_variant	WP_000838479.1	DNA_topoisomerase_III	c.-3531T>C		0	0	0	0	0	0	0	1	0	0	0	0	0	0	0	0	0	0
gi|49243355_RagTag	2373764	C	T	upstream_gene_variant	WP_000684147.1	(NADP)-binding_protein	c.-1690G>A		0	0	0	0	0	0	0	0	0	0	0	0	0	0	0	0	1	0
gi|49243355_RagTag	2404498	T	C	upstream_gene_variant	WP_001226823.1	urocanate_hydratase	c.-4370A>G		0	0	0	0	0	0	0	0	0	0	0	0	0	0	0	0	0	1
gi|49243355_RagTag	2418501	A	C	upstream_gene_variant	WP_001279375.1	type_2_isopentenyl-diphosphate_Delta-isomerase	c.-4003T>G		0	0	0	0	1	0	0	0	0	0	0	0	0	0	0	0	0	0
gi|49243355_RagTag	2510223	A	G	upstream_gene_variant	WP_001064825.1	ABC_transporter_ATP-binding_protein	c.-3487T>C		0	1	0	0	0	0	0	0	0	0	0	0	0	0	0	0	0	0
gi|49243355_RagTag	2562806	A	C	missense_variant	WP_000581894.1	tandem-type_lipoprotein	c.396T>G	p.Asn132Lys	0	1	1	1	1	1	1	1	1	1	1	1	1	1	1	1	1	1
gi|49243355_RagTag	2572863	A	G	synonymous_variant	WP_000841404.1	fibronectin-binding_protein_FnbB	c.2559T>C	p.Ile853Ile	0	1	1	0	1	1	1	0	1	0	1	0	0	1	0	1	0	1
gi|49243355_RagTag	2572887	T	C	synonymous_variant	WP_000841404.1	fibronectin-binding_protein_FnbB	c.2535A>G	p.Lys845Lys	0	1	1	0	1	1	1	0	1	0	1	0	0	1	0	1	0	1
gi|49243355_RagTag	2572905	T	C	synonymous_variant	WP_000841404.1	fibronectin-binding_protein_FnbB	c.2517A>G	p.Lys839Lys	0	1	1	0	1	1	1	0	1	0	1	0	0	1	0	1	0	1
gi|49243355_RagTag	2572914	C	T	synonymous_variant	WP_000841404.1	fibronectin-binding_protein_FnbB	c.2508G>A	p.Lys836Lys	0	1	1	0	1	1	1	0	1	0	1	0	0	1	0	1	0	1
gi|49243355_RagTag	2572926	T	A	missense_variant	WP_000841404.1	fibronectin-binding_protein_FnbB	c.2496A>T	p.Glu832Asp	0	1	1	0	1	1	1	0	1	0	1	0	0	1	0	1	0	1
gi|49243355_RagTag	2572932	A	T	synonymous_variant	WP_000841404.1	fibronectin-binding_protein_FnbB	c.2490T>A	p.Ala830Ala	0	1	1	0	1	1	1	0	1	0	1	0	0	1	0	1	0	1
gi|49243355_RagTag	2572935	A	G	synonymous_variant	WP_000841404.1	fibronectin-binding_protein_FnbB	c.2487T>C	p.Pro829Pro	0	1	1	0	1	1	1	0	1	0	1	0	0	1	0	1	0	1
gi|49243355_RagTag	2572984	G	A	missense_variant	WP_000841404.1	fibronectin-binding_protein_FnbB	c.2438C>T	p.Thr813Ile	0	1	1	0	1	1	1	0	1	0	1	0	0	1	0	1	0	1
gi|49243355_RagTag	2572985	T	C	missense_variant	WP_000841404.1	fibronectin-binding_protein_FnbB	c.2437A>G	p.Thr813Ala	0	1	1	0	1	1	1	0	1	0	1	0	0	1	0	1	0	1
gi|49243355_RagTag	2572989	C	T	synonymous_variant	WP_000841404.1	fibronectin-binding_protein_FnbB	c.2433G>A	p.Lys811Lys	0	1	1	0	1	1	1	0	1	0	1	0	0	1	0	1	0	1
gi|49243355_RagTag	2572990	T	G	missense_variant	WP_000841404.1	fibronectin-binding_protein_FnbB	c.2432A>C	p.Lys811Thr	0	1	1	0	1	1	1	0	1	0	1	0	0	1	0	1	0	1
gi|49243355_RagTag	2572992	A	G	synonymous_variant	WP_000841404.1	fibronectin-binding_protein_FnbB	c.2430T>C	p.Gly810Gly	0	1	1	0	1	1	1	0	1	0	1	0	0	1	0	1	0	1
gi|49243355_RagTag	2573007	C	T	synonymous_variant	WP_000841404.1	fibronectin-binding_protein_FnbB	c.2415G>A	p.Val805Val	0	1	1	0	1	1	1	0	1	0	1	0	0	1	0	1	0	1
gi|49243355_RagTag	2573109	G	A	synonymous_variant	WP_000841404.1	fibronectin-binding_protein_FnbB	c.2313C>T	p.Asn771Asn	0	1	1	0	1	1	1	0	1	0	1	0	0	1	0	1	0	1
gi|49243355_RagTag	2573118	G	A	synonymous_variant	WP_000841404.1	fibronectin-binding_protein_FnbB	c.2304C>T	p.Ser768Ser	0	1	1	0	1	1	1	0	1	0	1	0	0	1	0	1	0	1
gi|49243355_RagTag	2647391	T	C	missense_variant	WP_000178308.1	squalene_desaturase	c.215A>G	p.Lys72Arg	0	0	0	1	0	0	0	0	0	0	0	0	0	0	0	0	0	0
gi|49243355_RagTag	2699123	C	A	missense_variant	WP_001071729.1	anaerobic_ribonucleoside-triphosphate_reductase	c.1655G>T	p.Cys552Phe	0	1	0	0	0	0	0	0	0	0	0	0	0	0	0	0	0	0
gi|49243355_RagTag	2712479	A	T	missense_variant	WP_000604730.1	hypothetical_protein	c.41T>A	p.Phe14Tyr	0	1	0	0	0	0	0	0	0	1	0	0	0	0	0	0	0	0
gi|49243355_RagTag	2712481	G	T	missense_variant	WP_000604730.1	hypothetical_protein	c.39C>A	p.Phe13Leu	0	1	0	0	0	0	0	0	0	1	0	0	0	0	0	0	0	0
gi|49243355_RagTag	2712482	A	T	missense_variant	WP_000604730.1	hypothetical_protein	c.38T>A	p.Phe13Tyr	0	1	0	0	0	0	0	0	0	1	0	0	0	0	0	0	0	0
gi|49243355_RagTag	2712483	A	C	missense_variant	WP_000604730.1	hypothetical_protein	c.37T>G	p.Phe13Val	0	1	0	0	0	0	0	0	0	1	0	0	0	0	0	0	0	0
gi|49243355_RagTag	2712484	T	A	synonymous_variant	WP_000604730.1	hypothetical_protein	c.36A>T	p.Ile12Ile	0	1	0	0	0	0	0	0	0	1	0	0	0	0	0	0	0	0
gi|49243355_RagTag	2712485	A	T	missense_variant	WP_000604730.1	hypothetical_protein	c.35T>A	p.Ile12Lys	0	1	0	0	0	0	0	0	0	1	0	0	0	0	0	0	0	0
gi|49243355_RagTag	2712487	G	T	synonymous_variant	WP_000604730.1	hypothetical_protein	c.33C>A	p.Ile11Ile	0	1	0	0	0	0	0	0	0	1	0	0	0	0	0	0	0	0
gi|49243355_RagTag	2712488	A	T	missense_variant	WP_000604730.1	hypothetical_protein	c.32T>A	p.Ile11Asn	0	1	0	0	0	0	0	0	0	1	0	0	0	0	0	0	0	0
gi|49243355_RagTag	2712491	A	G	missense_variant	WP_000604730.1	hypothetical_protein	c.29T>C	p.Leu10Ser	0	1	0	0	0	0	0	0	0	1	0	0	0	0	0	0	0	0
gi|49243355_RagTag	2712492	A	T	missense_variant	WP_000604730.1	hypothetical_protein	c.28T>A	p.Leu10Ile	0	1	0	0	0	0	0	0	0	1	0	0	0	0	0	0	0	0
gi|49243355_RagTag	2712495	A	T	missense_variant	WP_000604730.1	hypothetical_protein	c.25T>A	p.Leu9Ile	0	1	0	0	0	0	0	0	0	1	0	0	0	0	0	0	0	0
gi|49243355_RagTag	2712497	G	C	missense_variant	WP_000604730.1	hypothetical_protein	c.23C>G	p.Pro8Arg	0	1	0	0	0	0	0	0	0	1	0	0	0	0	0	0	0	0
gi|49243355_RagTag	2712498	G	T	missense_variant	WP_000604730.1	hypothetical_protein	c.22C>A	p.Pro8Thr	0	1	0	0	0	0	0	0	0	1	0	0	0	0	0	0	0	0
gi|49243355_RagTag	2712500	G	A	missense_variant	WP_000604730.1	hypothetical_protein	c.20C>T	p.Ser7Phe	0	1	0	0	0	0	0	0	0	1	0	0	0	0	0	0	0	0
gi|49243355_RagTag	2726813	T	A	missense_variant	WP_001821522.1	zinc_metalloproteinase_aureolysin	c.377A>T	p.Asn126Ile	0	1	1	1	1	1	1	1	1	1	1	1	1	1	1	1	1	1
gi|49243355_RagTag	2774397	C	G	upstream_gene_variant	WP_000842040.1	YSIRK_domain-containing_triacylglycerol_lipase_Lip1	c.-12G>C		0	0	0	0	0	0	0	0	0	0	0	0	0	0	0	0	0	1
gi|49243355_RagTag	2774400	T	G	upstream_gene_variant	WP_000842040.1	YSIRK_domain-containing_triacylglycerol_lipase_Lip1	c.-15A>C		0	0	0	0	0	0	0	0	0	0	0	0	0	0	0	0	0	1
gi|49243355_RagTag	2774401	T	G	upstream_gene_variant	WP_000842040.1	YSIRK_domain-containing_triacylglycerol_lipase_Lip1	c.-16A>C		0	0	0	0	0	0	0	0	0	0	0	0	0	0	0	0	0	1
gi|49243355_RagTag	2774402	T	G	upstream_gene_variant	WP_000842040.1	YSIRK_domain-containing_triacylglycerol_lipase_Lip1	c.-17A>C		0	0	0	0	0	0	0	0	0	0	0	0	0	0	0	0	0	1
gi|49243355_RagTag	2774404	T	G	upstream_gene_variant	WP_000842040.1	YSIRK_domain-containing_triacylglycerol_lipase_Lip1	c.-19A>C		0	0	0	0	0	0	0	0	0	0	0	0	0	0	0	0	0	1
gi|49243355_RagTag	2774417	A	G	upstream_gene_variant	WP_000842040.1	YSIRK_domain-containing_triacylglycerol_lipase_Lip1	c.-32T>C		0	0	0	0	0	0	0	0	0	0	0	0	0	0	0	0	0	1
gi|49243355_RagTag	2774420	A	G	upstream_gene_variant	WP_000842040.1	YSIRK_domain-containing_triacylglycerol_lipase_Lip1	c.-35T>C		0	0	0	0	0	0	0	0	0	0	0	0	0	0	0	0	0	1
gi|49243355_RagTag	2774422	A	G	upstream_gene_variant	WP_000842040.1	YSIRK_domain-containing_triacylglycerol_lipase_Lip1	c.-37T>C		0	0	0	0	0	0	0	0	0	0	0	0	0	0	0	0	0	1
47_RagTag	4727	C	A	missense_variant	WP_009933212.1	hypothetical_protein	c.944C>A	p.Ser315Tyr	0	1	0	0	0	0	0	0	0	0	0	0	0	0	0	0	0	0
